# Supplementary material for: GAS‐J, a User‐Friendly Browser Application for Genome Assembly, emm‐Typing, MLST Typing, and Virulence Factor Gene Detection of Streptococcus pyogenes
Source: Microbiol Immunol. 2025 Apr 20;69(7):384–8. doi: 10.1111/1348-0421.13223 (PMC12232109; doi:10.1111/1348-0421.13223)
Supplement: Supplementary file 3 — Table S1. List of S. pyogenes isolates incuded in the dataset. [file MIM-69-384-s001.xlsx]

## Sheet: Sheet1
Table S1. List of S. pyogenes isolates incuded in the dataset.
Isolates	Isolated year	STSS/non STSS	emm type	Isolated location	MLST
18S-1_L8_1	2018	non STSS	6.0	Tokyo	382
18S-2_L8_1	2018	non STSS	1.0	Tokyo	28
18S-3_L8_1	2018	non STSS	28.0	Tokyo	458
18S-4_L8_1	2018	non STSS	89.0	Tokyo	101
18S-5_L8_1	2018	non STSS	4.0	Tokyo	39
18S-6_L8_1	2018	non STSS	89.0	Tokyo	101
18S-7_L8_1	2018	non STSS	12.0	Tokyo	36
18S-8_L8_1	2018	non STSS	12.0	Tokyo	36
18S-9_L8_1	2018	non STSS	1.0	Tokyo	28
18S-10_L8_1	2018	non STSS	12.0	Tokyo	36
18S-11_L8_1	2018	non STSS	28.0	Tokyo	458
18S-12_L8_1	2018	non STSS	11.18	Tokyo	NA
18S-13_L8_1	2018	non STSS	11.0	Tokyo	NA
18S-14_L8_1	2018	non STSS	1.0	Tokyo	28
18S-15_L8_1	2018	non STSS	3.95	Tokyo	15
18S-16_L8_1	2018	non STSS	75.0	Tokyo	49
18S-17_L8_1	2018	non STSS	28.0	Tokyo	458
18S-18_L8_1	2018	non STSS	89.0	Tokyo	101
18S-19_L8_1	2018	non STSS	75.0	Tokyo	49
18S-20_L8_1	2018	non STSS	9.0	Tokyo	75
18S-21_L8_1	2018	non STSS	4.0	Tokyo	39
18S-22_L8_1	2018	non STSS	11.0	Tokyo	NA
18S-23_L8_1	2018	non STSS	4.0	Tokyo	39
18S-24_L8_1	2018	non STSS	4.0	Tokyo	39
18S-25_L8_1	2018	non STSS	12.0	Tokyo	36
18S-26_L8_1	2018	non STSS	89.0	Tokyo	101
18S-27_L8_1	2018	non STSS	11.18	Tokyo	NA
18S-28_L8_1	2018	non STSS	75.0	Tokyo	49
18S-29_L8_1	2018	non STSS	12.0	Tokyo	36
18S-30_L8_1	2018	non STSS	2.0	Tokyo	55
18S-31_L8_1	2018	non STSS	12.0	Tokyo	36
18S-32_L8_1	2018	non STSS	3.95	Tokyo	15
18S-33_L8_1	2018	non STSS	89.0	Tokyo	646
18S-34_L8_1	2018	non STSS	28.0	Tokyo	458
18S-35_L8_1	2018	non STSS	1.0	Tokyo	28
18S-36_L8_1	2018	non STSS	4.0	Tokyo	39
18S-37_L8_1	2018	non STSS	1.0	Tokyo	28
18S-38_L8_1	2018	non STSS	89.27	Tokyo	646
18S-39_L8_1	2018	non STSS	4.0	Tokyo	39
18S-40_L8_1	2018	non STSS	4.0	Tokyo	38
18S-41_L8_1	2018	non STSS	3.95	Tokyo	15
18S-42_L8_1	2018	non STSS	12.0	Tokyo	36
18S-43_L8_1	2018	non STSS	1.0	Tokyo	28
18S-44_L8_1	2018	non STSS	1.0	Tokyo	28
18S-45_L8_1	2018	non STSS	6.0	Tokyo	382
18S-46_L8_1	2018	non STSS	12.12	Tokyo	36
18S-47_L8_1	2018	non STSS	1.0	Tokyo	28
18S-48_L8_1	2018	non STSS	4.0	Tokyo	38
18S-49_L8_1	2018	non STSS	89.0	Tokyo	646
18S-50_L8_1	2018	non STSS	28.0	Tokyo	458
18T-1_L8_1	2018	STSS	89.0	Tokyo	NA
18T-2_L8_1	2018	STSS	1.0	Tokyo	28
18T-3_L8_1	2018	STSS	89.0	Tokyo	646
18T-4_L8_1	2018	STSS	1.0	Tokyo	28
18T-5_L8_1	2018	STSS	1.0	Tokyo	28
18T-6_L8_1	2018	STSS	9.0	Tokyo	75
18T-7_L8_1	2018	STSS	1.0	Tokyo	28
18T-8_L8_1	2018	STSS	12.0	Tokyo	36
18T-9_L8_1	2018	STSS	1.0	Tokyo	28
18T-10_L8_1	2018	STSS	89.0	Tokyo	101
18T-11_L8_1	2018	STSS	12.0	Tokyo	36
18T-12_L8_1	2018	STSS	1.0	Tokyo	28
18T-13_L8_1	2018	STSS	1.0	Tokyo	28
18T-14_L8_1	2018	STSS	1.0	Tokyo	28
18T-15_L8_1	2018	STSS	1.0	Tokyo	28
18T-16_L8_1	2018	STSS	49.0	Tokyo	371
18T-17_L8_1	2018	STSS	49.0	Tokyo	372
18T-18_L8_1	2018	STSS	89.0	Tokyo	101
18T-19_L8_1	2018	STSS	89.0	Tokyo	101
18T-20_L8_1	2018	STSS	89.0	Tokyo	101
18T-21_L8_1	2018	STSS	78.0	Tokyo	NA
18T-22_L8_1	2018	STSS	74.0	Tokyo	120
18T-23_L8_1	2018	STSS	81.0	Tokyo	624
18T-24_L8_1	2018	STSS	76.0	Tokyo	50
18T-25_L8_1	2018	STSS	12.0	Tokyo	36
18T-26_L8_1	2018	STSS	89.0	Tokyo	101
18T-27_L8_1	2018	STSS	76.0	Tokyo	978
FS01-STSS-2011	2011	STSS	89.0	Fukushima
FS02-STSS-2016	2016	STSS	89.0	Fukushima
FS03-STSS-2017	2017	STSS	89.0	Fukushima
FS04-STSS-2017	2017	STSS	89.0	Fukushima
FS05-STSS-2017	2017	STSS	89.0	Fukushima
FS06-STSS-2016	2016	STSS	89.0	Fukushima
FS07-STSS-2017	2017	STSS	89.0	Fukushima
FS08-STSS-2011	2011	STSS	89.0	Fukushima
FS09-STSS-2016	2016	STSS	89.0	Fukushima
FS10-STSS-2016	2016	STSS	89.0	Fukushima
FS11-STSS-2017	2017	STSS	89.0	Fukushima
FS12-STSS-2014	2014	STSS	89.0	Fukushima
FS13-STSS-2015	2015	STSS	89.0	Fukushima
OS01-STSS-2013	2013	STSS	89.0	Osaka
OS02-NS-2013	2013	non STSS	89.0	Osaka
OS03-NS-2013	2013	non STSS	89.0	Osaka
OS04-NS-2013	2013	non STSS	89.0	Osaka
OS05-STSS-2013	2013	STSS	89.0	Osaka
OS06-STSS-2013	2013	STSS	89.0	Osaka
OS07-STSS-2014	2014	STSS	89.0	Osaka
OS08-NS-2014	2014	non STSS	89.0	Osaka
OS09-NS-2014	2014	non STSS	89.0	Osaka
OS10-STSS-2014	2014	STSS	89.0	Osaka
OS11-NS-2014	2014	non STSS	89.0	Osaka
OS12-STSS-2015	2015	STSS	89.0	Osaka
OS13-STSS-2015	2015	STSS	89.0	Osaka
OS14-STSS-2015	2015	STSS	89.0	Osaka
OS15-STSS-2015	2015	STSS	89.0	Osaka
OS16-STSS-2015	2015	STSS	89.0	Osaka
OS17-STSS-2015	2015	STSS	89.0	Osaka
OS18-NS-2015	2015	non STSS	89.0	Osaka
OS19-NS-2015	2015	non STSS	89.0	Osaka
OS20-NS-2016	2016	non STSS	89.0	Osaka
OS21-STSS-2016	2016	STSS	89.0	Osaka
OS22-STSS-2016	2016	STSS	89.0	Osaka
OS23-NS-2016	2016	non STSS	89.0	Osaka
OS24-NS-2016	2016	non STSS	89.0	Osaka
OS25-STSS-2016	2016	STSS	89.0	Osaka
OS26-NS-2016	2016	non STSS	89.0	Osaka
OS27-NS-2016	2016	non STSS	89.0	Osaka
OS28-STSS-2016	2016	STSS	89.0	Osaka
OS29-NS-2016	2016	non STSS	89.0	Osaka
OS30-STSS-2016	2016	STSS	89.0	Osaka
OS31-STSS-2017	2017	STSS	89.0	Osaka
OS32-STSS-2017	2017	STSS	89.0	Osaka
OS33-STSS-2017	2017	STSS	89.0	Osaka
OS34-NS-2017	2017	non STSS	89.0	Osaka
OS35-NS-2017	2017	non STSS	89.0	Osaka
OS36-STSS-2017	2017	STSS	89.0	Osaka
OS37-STSS-2017	2017	STSS	89.0	Osaka
OS38-STSS-2017	2017	STSS	89.0	Osaka
OS39-NS-2017	2017	non STSS	89.0	Osaka
OS40-STSS-2018	2018	STSS	89.0	Osaka
OS41-STSS-2018	2018	STSS	89.0	Osaka
OS42-NS-2018	2018	non STSS	89.0	Osaka
OS43-STSS-2018	2018	STSS	89.0	Osaka
OS44-STSS-2018	2018	STSS	89.0	Osaka
OS45-STSS-2018	2018	STSS	89.0	Osaka
OS46-STSS-2018	2018	STSS	89.0	Osaka
OS47-STSS-2019	2019	STSS	89.0	Osaka
OS48-STSS-2019	2019	STSS	89.0	Osaka
OS49-STSS-2019	2019	STSS	89.0	Osaka
SP-2012-01	2012	STSS	1.0	Tokyo	28
SP-2012-02	2012	STSS	90.5	Tokyo	184
SP-2012-03	2012	STSS	89.0	Tokyo	101
SP-2012-04	2012	STSS	11.0	Tokyo	NA
SP-2012-05	2012	STSS	101.0	Tokyo	182
SP-2012-06	2012	STSS	1.0	Tokyo	28
SP-2012-07	2012	STSS	12.0	Tokyo	36
SP-2012-08	2012	STSS	28.10	Tokyo	52
SP-2012-B01-NS	2012	non STSS	1.0	Tokyo	28
SP-2012-B02-NS	2012	non STSS	6.54	Tokyo	382
SP-2012-B03-NS	2012	non STSS	89.0	Tokyo	101
SP-2012-B04-NS	2012	non STSS	12.7	Tokyo	36
SP-2012-S01-NS	2012	non STSS	28.10	Tokyo	52
SP-2012-S02-NS	2012	non STSS	75.0	Tokyo	150
SP-2012-S03-NS	2012	non STSS	11.0	Tokyo	NA
SP-2012-S04-NS	2012	non STSS	12.0	Tokyo	36
SP-2012-S05-NS	2012	non STSS	89.0	Tokyo	646
SP-2012-S06-NS	2012	non STSS	6.54	Tokyo	382
SP-2012-S07-NS	2012	non STSS	1.0	Tokyo	28
SP-2012-S08-NS	2012	non STSS	28.0	Tokyo	458
SP-2012-S09-NS	2012	non STSS	4.0	Tokyo	38
SP-2012-S10-NS	2012	non STSS	12.0	Tokyo	36
SP-2013-01	2013	STSS	89.0	Tokyo	101
SP-2013-02	2013	STSS	12.0	Tokyo	36
SP-2013-03	2013	STSS	6.4	Tokyo	382
SP-2013-04	2013	STSS	1.0	Tokyo	661
SP-2013-05	2013	STSS	89.0	Tokyo	101
SP-2013-06	2013	STSS	12.0	Tokyo	36
SP-2013-07	2013	STSS	1.0	Tokyo	28
SP-2013-08	2013	STSS	89.0	Tokyo	646
SP-2013-09	2013	STSS	58.0	Tokyo	176
SP-2013-10	2013	STSS	89.0	Tokyo	646
SP-2013-B05-NS	2013	non STSS	89.0	Tokyo	101
SP-2013-B06-NS	2013	non STSS	89.0	Tokyo	101
SP-2013-B07-NS	2013	non STSS	1.0	Tokyo	28
SP-2013-B08-NS	2013	non STSS	1.0	Tokyo	28
SP-2013-B09-NS	2013	non STSS	6.0	Tokyo	382
SP-2013-B10-NS	2013	non STSS	4.0	Tokyo	38
SP-2013-B11-NS	2013	non STSS	89.0	Tokyo	NA
SP-2013-B12-NS	2013	non STSS	63.2	Tokyo	922
SP-2013-S11-NS	2013	non STSS	12.0	Tokyo	36
SP-2013-S12-NS	2013	non STSS	89.24	Tokyo	101
SP-2013-S13-NS	2013	non STSS	89.0	Tokyo	101
SP-2013-S14-NS	2013	non STSS	11.4	Tokyo	NA
SP-2013-S15-NS	2013	non STSS	4.0	Tokyo	39
SP-2013-S16-NS	2013	non STSS	6.54	Tokyo	382
SP-2013-S17-NS	2013	non STSS	89.0	Tokyo	101
SP-2013-S18-NS	2013	non STSS	12.0	Tokyo	36
SP-2013-S19-NS	2013	non STSS	4.0	Tokyo	39
SP-2013-S20-NS	2013	non STSS	1.0	Tokyo	28
SP-2014-01	2014	STSS	11.1	Tokyo	NA
SP-2014-02	2014	STSS	9.0	Tokyo	75
SP-2014-03	2014	STSS	75.0	Tokyo	150
SP-2014-04	2014	STSS	11.22	Tokyo	NA
SP-2014-05	2014	STSS	1.0	Tokyo	28
SP-2014-06	2014	STSS	1.0	Tokyo	28
SP-2014-07	2014	STSS	3.93	Tokyo	315
SP-2014-08	2014	STSS	1.0	Tokyo	28
SP-2014-09	2014	STSS	1.0	Tokyo	28
SP-2014-10	2014	STSS	9.0	Tokyo	75
SP-2014-11	2014	STSS	98.4	Tokyo	NA
SP-2014-12	2014	STSS	1.0	Tokyo	28
SP-2014-13	2014	STSS	76.0	Tokyo	50
SP-2014-14	2014	STSS	28.0	Tokyo	458
SP-2014-15	2014	STSS	4.0	Tokyo	38
SP-2014-16	2014	STSS	1.0	Tokyo	28
SP-2014-17	2014	STSS	12.0	Tokyo	36
SP-2014-18	2014	STSS	89.27	Tokyo	646
SP-2014-19	2014	STSS	89.0	Tokyo	101
SP-2014-20	2014	STSS	89.0	Tokyo	101
SP-2014-21	2014	STSS	89.0	Tokyo	101
SP-2014-B13-NS	2014	non STSS	6.71	Tokyo	382
SP-2014-B14-NS	2014	non STSS	89.0	Tokyo	101
SP-2014-B15-NS	2014	non STSS	12.0	Tokyo	36
SP-2014-B16-NS	2014	non STSS	1.0	Tokyo	28
SP-2014-B17-NS	2014	non STSS	89.0	Tokyo	101
SP-2014-B18-NS	2014	non STSS	28.0	Tokyo	52
SP-2014-B19-NS	2014	non STSS	28.0	Tokyo	456
SP-2014-B20-NS	2014	non STSS	75.0	Tokyo	150
SP-2014-S21-NS	2014	non STSS	4.0	Tokyo	38
SP-2014-S22-NS	2014	non STSS	89.0	Tokyo	101
SP-2014-S23-NS	2014	non STSS	6.54	Tokyo	382
SP-2014-S24-NS	2014	non STSS	1.78	Tokyo	28
SP-2014-S25-NS	2014	non STSS	12.0	Tokyo	36
SP-2014-S26-NS	2014	non STSS	6.0	Tokyo	382
SP-2014-S27-NS	2014	non STSS	1.0	Tokyo	28
SP-2014-S28-NS	2014	non STSS	11.0	Tokyo	NA
SP-2014-S29-NS	2014	non STSS	4.0	Tokyo	38
SP-2014-S30-NS	2014	non STSS	12.0	Tokyo	36
SP-2015-01	2015	STSS	3.95	Tokyo	15
SP-2015-02	2015	STSS	1.0	Tokyo	28
SP-2015-03	2015	STSS	1.0	Tokyo	28
SP-2015-04	2015	STSS	1.0	Tokyo	28
SP-2015-05	2015	STSS	87.0	Tokyo	62
SP-2015-06	2015	STSS	89.0	Tokyo	101
SP-2015-07	2015	STSS	12.0	Tokyo	36
SP-2015-08	2015	STSS	49.0	Tokyo	433
SP-2015-09	2015	STSS	1.0	Tokyo	28
SP-2015-10	2015	STSS	1.0	Tokyo	28
SP-2015-11	2015	STSS	89.0	Tokyo	101
SP-2015-12	2015	STSS	6.4	Tokyo	382
SP-2015-13	2015	STSS	89.0	Tokyo	101
SP-2015-14	2015	STSS	3.95	Tokyo	15
SP-2015-15	2015	STSS	4.0	Tokyo	38
SP-2015-16	2015	STSS	1.0	Tokyo	28
SP-2015-17	2015	STSS	89.0	Tokyo	101
SP-2015-18	2015	STSS	1.0	Tokyo	28
SP-2015-19	2015	STSS	89.0	Tokyo	101
SP-2015-20	2015	STSS	76.0	Tokyo	50
SP-2015-21	2015	STSS	12.0	Tokyo	36
SP-2015-22	2015	STSS	89.0	Tokyo	101
SP-2015-23	2015	STSS	1.0	Tokyo	28
SP-2015-24	2015	STSS	1.0	Tokyo	28
SP-2015-B21-NS	2015	non STSS	1.3	Tokyo	28
SP-2015-B22-NS	2015	non STSS	89.0	Tokyo	101
SP-2015-B23-NS	2015	non STSS	1.0	Tokyo	28
SP-2015-B24-NS	2015	non STSS	1.0	Tokyo	28
SP-2015-B25-NS	2015	non STSS	1.0	Tokyo	28
SP-2015-B26-NS	2015	non STSS	4.0	Tokyo	39
SP-2015-B27-NS	2015	non STSS	76.0	Tokyo	50
SP-2015-B28-NS	2015	non STSS	49.0	Tokyo	433
SP-2015-B29-NS	2015	non STSS	12.0	Tokyo	36
SP-2015-B30-NS	2015	non STSS	28.10	Tokyo	52
SP-2015-B31-NS	2015	non STSS	12.0	Tokyo	36
SP-2015-B32-NS	2015	non STSS	3.95	Tokyo	15
SP-2015-B33-NS	2015	non STSS	81.0	Tokyo	624
SP-2015-B34-NS	2015	non STSS	1.0	Tokyo	28
SP-2015-B35-NS	2015	non STSS	4.0	Tokyo	38
SP-2015-B36-NS	2015	non STSS	49.3	Tokyo	190
SP-2015-B37-NS	2015	non STSS	81.0	Tokyo	624
SP-2015-B38-NS	2015	non STSS	89.0	Tokyo	101
SP-2015-B39-NS	2015	non STSS	4.0	Tokyo	38
SP-2015-S31-NS	2015	non STSS	4.0	Tokyo	38
SP-2015-S32-NS	2015	non STSS	3.95	Tokyo	15
SP-2015-S33-NS	2015	non STSS	1.0	Tokyo	28
SP-2015-S34-NS	2015	non STSS	12.0	Tokyo	36
SP-2015-S35-NS	2015	non STSS	4.0	Tokyo	38
SP-2015-S36-NS	2015	non STSS	12.0	Tokyo	36
SP-2015-S37-NS	2015	non STSS	89.0	Tokyo	101
SP-2015-S38-NS	2015	non STSS	4.0	Tokyo	38
SP-2015-S39-NS	2015	non STSS	1.0	Tokyo	28
SP-2015-S40-NS	2015	non STSS	3.95	Tokyo	15
SP-2016-01_S1	2016	STSS	87.0	Tokyo	62
SP-2016-02_S2	2016	STSS	75.0	Tokyo	150
SP-2016-03_S3	2016	STSS	1.0	Tokyo	28
SP-2016-04_S4	2016	STSS	89.0	Tokyo	646
SP-2016-05_S5	2016	STSS	1.0	Tokyo	28
SP-2016-06_S6	2016	STSS	77.0	Tokyo	63
SP-2016-07_S7	2016	STSS	6.0	Tokyo	382
SP-2016-08_S8	2016	STSS	28.10	Tokyo	52
SP-2016-09_S9	2016	STSS	12.0	Tokyo	36
SP-2016-10_S10	2016	STSS	77.0	Tokyo	399
SP-2016-11_S11	2016	STSS	89.0	Tokyo	NA
SP-2016-12_S12	2016	STSS	1.25	Tokyo	28
SP-2016-13_S13	2016	STSS	89.0	Tokyo	646
SP-2016-14_S14	2016	STSS	28.0	Tokyo	458
SP-2016-15_S15	2016	STSS	1.0	Tokyo	28
SP-2016-16_S16	2016	STSS	1.0	Tokyo	28
SP-2016-17_S17	2016	STSS	89.0	Tokyo	NA
SP-2016-18_S18	2016	STSS	89.0	Tokyo	101
SP-2016-19_S19	2016	STSS	4.0	Tokyo	38
SP-2016-20_S20	2016	STSS	113.0	Tokyo	148
SP-2016-21_S21	2016	STSS	76.0	Tokyo	50
SP-2016-22_S22	2016	STSS	1.0	Tokyo	28
SP-2016-23_S23	2016	STSS	1.0	Tokyo	28
SP-2016-B40-NS	2016	non STSS	1.0	Tokyo	28
SP-2016-B41-NS	2016	non STSS	4.0	Tokyo	38
SP-2016-B42-NS	2016	non STSS	1.0	Tokyo	28
SP-2016-B43-NS	2016	non STSS	76.0	Tokyo	50
SP-2016-B44-NS	2016	non STSS	1.0	Tokyo	28
SP-2016-B45-NS	2016	non STSS	12.0	Tokyo	36
SP-2016-B46-NS	2016	non STSS	3.95	Tokyo	15
SP-2016-B47-NS	2016	non STSS	73.0	Tokyo	331
SP-2016-B48-NS	2016	non STSS	112.0	Tokyo	194
SP-2016-B49-NS	2016	non STSS	11.0	Tokyo	NA
SP-2016-B50-NS	2016	non STSS	11.0	Tokyo	NA
SP-2016-S41-NS	2016	non STSS	1.0	Tokyo	28
SP-2016-S42-NS	2016	non STSS	12.0	Tokyo	36
SP-2016-S43-NS	2016	non STSS	4.0	Tokyo	38
SP-2016-S44-NS	2016	non STSS	3.95	Tokyo	15
SP-2016-S45-NS	2016	non STSS	3.95	Tokyo	15
SP-2016-S46-NS	2016	non STSS	12.0	Tokyo	36
SP-2016-S47-NS	2016	non STSS	1.0	Tokyo	28
SP-2016-S48-NS	2016	non STSS	1.0	Tokyo	28
SP-2016-S49-NS	2016	non STSS	12.0	Tokyo	36
SP-2016-S50-NS	2016	non STSS	4.0	Tokyo	39
SP-2017-01	2017	STSS	1.0	Tokyo	28
SP-2017-02	2017	STSS	1.0	Tokyo	28
SP-2017-03	2017	STSS	4.0	Tokyo	39
SP-2017-04	2017	STSS	1.0	Tokyo	28
SP-2017-05	2017	STSS	1.0	Tokyo	28
SP-2017-06	2017	STSS	1.0	Tokyo	28
SP-2017-07	2017	STSS	1.0	Tokyo	28
SP-2017-08	2017	STSS	1.0	Tokyo	28
SP-2017-09	2017	STSS	4.0	Tokyo	39
SP-2017-10	2017	STSS	12.0	Tokyo	36
SP-2017-11	2017	STSS	12.0	Tokyo	36
SP-2017-12	2017	STSS	12.40	Tokyo	36
SP-2017-13	2017	STSS	89.0	Tokyo	101
SP-2017-14	2017	STSS	3.95	Tokyo	15
SP-2017-15	2017	STSS	28.10	Tokyo	52
SP-2017-16	2017	STSS	1.0	Tokyo	28
SP-2017-17	2017	STSS	87.0	Tokyo	62
SP-2017-18	2017	STSS	1.0	Tokyo	28
SP-2017-19	2017	STSS	89.0	Tokyo	646
SP-2017-20	2017	STSS	89.0	Tokyo	101
SP-2017-21	2017	STSS	49.0	Tokyo	371
SP-2017-B51-NS	2017	non STSS	128.0	Tokyo	36
SP-2017-B52-NS	2017	non STSS	11.0	Tokyo	NA
SP-2017-B54-NS	2017	non STSS	89.0	Tokyo	101
SP-2017-B55-NS	2017	non STSS	58.7	Tokyo	176
SP-2017-B56-NS	2017	non STSS	11.0	Tokyo	NA
SP-2017-B57-NS	2017	non STSS	1.0	Tokyo	28
SP-2017-B58-NS	2017	non STSS	1.0	Tokyo	28
SP-2017-S51-NS	2017	non STSS	12.0	Tokyo	36
SP-2017-S52-NS	2017	non STSS	12.0	Tokyo	36
SP-2017-S53-NS	2017	non STSS	12.0	Tokyo	36
SP-2017-S54-NS	2017	non STSS	4.0	Tokyo	38
SP-2017-S56-NS	2017	non STSS	1.0	Tokyo	28
SP-2017-S57-NS	2017	non STSS	89.0	Tokyo	646
SP-2017-S58-NS	2017	non STSS	1.0	Tokyo	28
SP-2017-S59-NS	2017	non STSS	4.0	Tokyo	39
SP-2017-S60-NS	2017	non STSS	89.0	Tokyo	101
TY01-STSS-2012	2012	STSS	89.0	Toyama
TY02-STSS-2013	2013	STSS	89.0	Toyama
TY03-STSS-2014	2014	STSS	89.0	Toyama
TY04-STSS-2015	2015	STSS	89.0	Toyama
TY05-STSS-2016	2016	STSS	89.0	Toyama
YG01-NS-2011	2011	non STSS	89.0	Yamaguchi
YG02-NS-2011	2011	non STSS	89.0	Yamaguchi
YG03-NS-2011	2011	non STSS	89.0	Yamaguchi
YG04-NS-2011	2011	non STSS	89.0	Yamaguchi
YG05-NS-2011	2011	non STSS	89.0	Yamaguchi
YG06-NS-2011	2011	non STSS	89.0	Yamaguchi
YG07-NS-2011	2011	non STSS	89.0	Yamaguchi
YG08-NS-2012	2012	non STSS	89.0	Yamaguchi
YG09-NS-2012	2012	non STSS	89.0	Yamaguchi
YG10-NS-2012	2012	non STSS	89.0	Yamaguchi
YG11-NS-2012	2012	non STSS	89.0	Yamaguchi
YG12-NS-2012	2012	non STSS	89.0	Yamaguchi
YG13-NS-2012	2012	non STSS	89.0	Yamaguchi
YG14-NS-2012	2012	non STSS	89.0	Yamaguchi
YG15-NS-2012	2012	non STSS	89.0	Yamaguchi
YG16-NS-2012	2012	non STSS	89.0	Yamaguchi
YG17-NS-2016	2016	non STSS	89.0	Yamaguchi
YG18-NS-2017	2017	non STSS	89.0	Yamaguchi
YG19-NS-2012	2012	non STSS	89.0	Yamaguchi
YG20-NS-2012	2012	non STSS	89.0	Yamaguchi
YG21-NS-2012	2012	non STSS	89.0	Yamaguchi
YG22-NS-2012	2012	non STSS	89.0	Yamaguchi
YG23-NS-2012	2012	non STSS	89.0	Yamaguchi
YG24-NS-2012	2012	non STSS	89.0	Yamaguchi
YG25-NS-2013	2013	non STSS	89.0	Yamaguchi
YG26-NS-2013	2013	non STSS	89.0	Yamaguchi
YG27-NS-2013	2013	non STSS	89.0	Yamaguchi
YG28-NS-2013	2013	non STSS	89.0	Yamaguchi
YG29-NS-2013	2013	non STSS	89.0	Yamaguchi
YG30-NS-2013	2013	non STSS	89.0	Yamaguchi
YG31-NS-2013	2013	non STSS	89.0	Yamaguchi
YG32-NS-2013	2013	non STSS	89.0	Yamaguchi
YG33-NS-2013	2013	non STSS	89.0	Yamaguchi
YG34-NS-2014	2014	non STSS	89.0	Yamaguchi
YG35-NS-2014	2014	non STSS	89.0	Yamaguchi
YG36-NS-2015	2015	non STSS	89.0	Yamaguchi
YG37-NS-2015	2015	non STSS	89.0	Yamaguchi
YG38-STSS-2013	2013	STSS	89.0	Yamaguchi
YG39-STSS-2014	2014	STSS	89.0	Yamaguchi
